# Supplementary material for: Exploring the interplay between yeast cell membrane lipid adaptation and physiological response to acetic acid stress
Source: Appl Environ Microbiol. 2024 Nov 13;90(12):e01212-24. doi: 10.1128/aem.01212-24 (PMC11654797; doi:10.1128/aem.01212-24)
Supplement: Table S1 — Raw lipidomics data. [file aem.01212-24-s0002.xlsx]

## Sheet: raw data-classes
class	A-1	A-2	A-3	A-4	AB-0-1	AB-0-2	AB-0-3	AB-9-1	AB-9-2	AB-9-3	B-1	B-2	B-3	B-4	C-1	C-2	C-3	C-4	Y-0-1	Y-0-2	Y-0-3	Y-9-1	Y-9-2	Y-9-3
CDP-DAG		0.00265768	0.0143581						0.00178629		0.00982618		0.00956701			0.00147026	0.0257499
Cer	0.256771	1.11932	0.540174	3.49843	1.09659	1.06046	0.923565	1.08444	0.861461	1.27061	0.299865	0.92039	0.838706	4.07927	0.280284	1.05417	0.808058	3.87925	0.767745	0.710304	0.646378	0.805765	0.705376	0.889037
CL	0.183688	0.475887	0.234194	6.70237	0.569393	0.588364	0.534173	0.448892	11.6439	0.450807	0.249562	0.518686	0.19354	0.503653	0.132243	0.534731	0.267126	0.479204	0.714216	0.696584	0.594576	0.420345	0.517945	0.501133
DAG	7.15783	7.78958	4.17262	5.4363	9.4415	11.1366	10.087	6.6752	5.60968	6.86758	7.01429	9.98498	4.26669	5.97667	6.67859	8.49669	4.73569	7.12915	6.97004	7.12647	6.60021	5.64613	5.96508	6.07651
EE	11.6052	24.7846	9.21528	5.76648	15.6255	14.7453	15.1693	25.9485	21.5062	24.6934	15.0978	24.5962	6.65331	2.90683	14.3612	23.3012	6.65442	8.67854	16.3917	15.9666	19.1655	27.2313	24.9006	23.5659
Erg	5.84306	5.52766	6.31922	15.1263	7.63082	6.84567	6.66633	5.55507	4.51603	5.87561	4.49534	5.67011	9.02657	17.8688	4.2542	5.73389	7.65706	12.2384	7.44382	7.30921	7.14723	5.5724	5.80297	5.70135
IPC	1.76244	1.23547	3.86015	3.9757	1.36481	1.49739	1.50104	1.45928	5.46663	1.32758	1.74688	1.34992	4.54996	5.09302	1.68078	1.41685	4.04876	2.81847	1.23885	1.24005	1.36895	1.12166	1.32057	1.23767
LPA	0.0179197	0.0230497	0.020336	0.088054	0.0409914	0.034168	0.051451	0.0288701	0.0277662	0.0238765	0.021684	0.0442907	0.0341033	0.118932	0.0159209	0.0281827	0.0230843	0.0636143	0.0423356	0.0491223	0.0513864	0.024101	0.0246892	0.022228
LPC	0.47957	0.545793	0.660103	1.26996	0.62142	0.605045	0.665887	0.677265	0.513308	0.530115	0.538665	0.937388	0.968698	2.06859	0.544663	0.658537	0.827887	1.01956	1.02159	0.852688	1.08173	0.730984	0.698501	0.837343
LPE	0.550472	0.284808	0.679219	1.15964	0.462418	0.502037	0.488803	0.367155	0.301003	0.319192	0.579419	0.208616	0.940483	1.67719	0.534071	0.350422	0.854526	0.84479	0.489861	0.60754	0.674344	0.431295	0.472877	0.50867
LPG						0.00107518	0.00171104												0.00156261					0.00153167
LPI	0.420986	0.340268	0.657844	1.34048	0.425899	0.390737	0.409406	0.385445	0.333662	0.330867	0.529335	0.544185	0.899641	1.64314	0.4219	0.433662	0.881506	0.986376	0.407843	0.426274	0.456385	0.365174	0.396492	0.406844
LPS	0.0310677	0.017664	0.0958172	0.349701	0.0340969	0.0561227	0.0417843	0.03147	0.0422004	0.0313382	0.0856305	0.00926074	0.157539	0.295246	0.03344	0.0263813	0.145891	0.199447	0.0477894	0.0591635	0.0675776	0.0423453	0.0540357	0.0422533
M(IP)2C	0.823908	0.668834	2.14822	2.80951	1.64286	1.69524	1.55438	0.959739		0.853364	1.17854	0.935984	4.43895	4.03939	0.996802	1.09501	3.19557	3.17861	1.67282	1.46798	1.46451	0.761573	0.861234	0.748126
MIPC	0.433606	0.727244	0.518547	3.00744	0.467379	0.523959	0.529953	0.751886	0.633465	0.747033	0.478943	0.795775	0.914648	3.63123	0.455601	0.687747	0.703716	1.85214	0.739311	0.72397	0.683368	0.629956	0.677453	0.657396
PA	9.416	3.35815	1.45368	2.7844	4.38521	3.52093	3.76202	2.76651	1.79465	2.92501	3.58499	4.96041	1.73159	3.15028	6.90901	2.78924	1.57034	1.67556	5.40879	4.86194	4.21795	2.53513	2.50518	2.70843
PC	24.5366	17.9426	23.2291	13.2334	17.3885	17.2313	17.4824	17.018	14.097	17.7991	25.8938	18.6466	22.4128	12.7446	25.8826	18.1918	23.3571	14.8968	15.0636	18.0782	14.7632	15.5462	15.7355	16.9512
PE	13.8333	7.61403	19.1053	7.83553	9.05431	10.2201	9.9253	7.59047	6.36375	7.8806	16.0138	5.49333	18.7752	8.45705	14.9477	7.69386	19.311	8.43274	10.6825	11.0634	10.6655	7.69615	8.36194	8.7859
PG	0.144094	0.0368445	0.0334701	0.0258909	0.0422168	0.0526377	0.0620764	0.030638	0.0209863	0.0341735	0.0590826	0.0353732	0.0504364	0.0314293	0.133958	0.0375436	0.0571708	0.042731	0.0791808	0.0599514	0.0619034	0.0218655	0.028368	0.0319224
PI	18.1551	13.7809	21.436	18.4732	13.4425	14.2809	14.2058	13.4444	14.2119	13.4889	17.8182	13.1265	18.4305	20.8796	17.4261	15.1488	18.9004	15.5154	16.2949	14.1835	15.1421	13.6892	15.1731	14.1386
PS	0.60862	1.16336	1.72354	2.71986	0.910629	1.23809	1.27177	1.10241	1.26332	1.28662	0.814373	0.541069	1.80675	2.1451	0.746971	1.12126	1.78019	1.81659	1.35484	1.38105	1.55179	1.1084	1.34163	1.17668
TAG	3.73973	12.5614	3.88283	4.39736	15.353	13.774	14.6659	13.6744	10.7913	13.2642	3.48989	10.6809	2.90028	2.69	3.56394	11.1986	4.19474	14.2526	13.1667	13.136	13.5953	15.62	14.4565	15.0112

## Sheet: header
shortname	A-1	A-2	A-3	A-4	AB-0-1	AB-0-2	AB-0-3	AB-9-1	AB-9-2	AB-9-3	B-1	B-2	B-3	B-4	C-1	C-2	C-3	C-4	Y-0-1	Y-0-2	Y-0-3	Y-9-1	Y-9-2	Y-9-3
fullname	CL-EA-0g-1	CL-EA-9g-1	PM-EA-0g-1	PM-EA-9g-1	CL-2AB-0g-1	CL-2AB-0g-2	CL-2AB-0g-3	CL-2AB-9g-1	CL-2AB-9g-2	CL-2AB-9g-3	CL-EA-0g-2	CL-EA-9g-2	PM-EA-0g-2	PM-EA-9g-2	CL-EA-0g-3	CL-EA-9g-3	PM-EA-0g-3	PM-EA-9g-3	CL-YTK-0g-1	CL-YTK-0g-2	CL-YTK-0g-3	CL-YTK-9g-1	CL-YTK-9g-2	CL-YTK-9g-3
cohort	DAGEN_Dgkα_0g/L Acetic acid_Sample1_Cell lysate	DAGEN_Dgkα_9g/L Acetic acid_Sample1_Cell lysate	DAGEN_Dgkα_0g/L Acetic acid_Sample1_Plasma membrane	DAGEN_Dgkα_9g/L Acetic acid_Sample1_Plasma membrane	DAGEN_0g/L Acetic acid_Sample1_Cell lysate	DAGEN_0g/L Acetic acid_Sample2_Cell lysate	DAGEN_0g/L Acetic acid_Sample3_Cell lysate	DAGEN_9g/L Acetic acid_Sample1_Cell lysate	DAGEN_9g/L Acetic acid_Sample2_Cell lysate	DAGEN_9g/L Acetic acid_Sample3_Cell lysate	DAGEN_Dgkα_0g/L Acetic acid_Sample2_Cell lysate	DAGEN_Dgkα_9g/L Acetic acid_Sample2_Cell lysate	DAGEN_Dgkα_0g/L Acetic acid_Sample2_Plasma membrane	DAGEN_Dgkα_9g/L Acetic acid_Sample2_Plasma membrane	DAGEN_Dgkα_0g/L Acetic acid_Sample3_Cell lysate	DAGEN_Dgkα_9g/L Acetic acid_Sample3_Cell lysate	DAGEN_Dgkα_0g/L Acetic acid_Sample3_Plasma membrane	DAGEN_Dgkα_9g/L Acetic acid_Sample3_Plasma membrane	CNTR_0g/L Acetic acid_Sample1_Cell lysate	CNTR_0g/L Acetic acid_Sample2_Cell lysate	CNTR_0g/L Acetic acid_Sample3_Cell lysate	CNTR_9g/L Acetic acid_Sample1_Cell lysate	CNTR_9g/L Acetic acid_Sample2_Cell lysate	CNTR_9g/L Acetic acid_Sample3_Cell lysate

## Sheet: raw and processed carbon number
		CL-YTK-0g-1	CL-YTK-0g-2	CL-YTK-0g-3	CL-YTK-9g-1	CL-YTK-9g-2	CL-YTK-9g-3	CL-2AB-0g-1	CL-2AB-0g-2	CL-2AB-0g-3	CL-2AB-9g-1	CL-2AB-9g-2	CL-2AB-9g-3	CL-EA-0g-1	CL-EA-0g-2	CL-EA-0g-3	CL-EA-9g-1	CL-EA-9g-2	CL-EA-9g-3	PM-EA-0g-1	PM-EA-0g-2	PM-EA-0g-3	PM-EA-9g-1	PM-EA-9g-2	PM-EA-9g-3
No.C	feature	Y-0-1	Y-0-2	Y-0-3	Y-9-1	Y-9-2	Y-9-3	AB-0-1	AB-0-2	AB-0-3	AB-9-1	AB-9-2	AB-9-3	A-1	B-1	C-1	A-2	B-2	C-2	A-3	B-3	C-3	A-4	B-4	C-4
24	PC_C_24	0	0	0	0	0	0	0	0	0	0	0	0	0	0.0706833	0	0	0	0	0	0	0	0	0	0
	PI_C_24	0	0.0647025	0.0892681	0	0	0	0.060426	0.103685	0.0910533	0	0	0.0445703	0.0948561	0.0895379	0.132299	0.0572964	0.0872406	0.0858675	0	0.10053	0.117139	0	0.0757518	0.168224
%	Total	0	0.000107838	0.00014878	0	0	0	0.00010071	0.000172808	0.000151756	0	0	7.42838e-05	0.000158093	0.000267035	0.000220499	9.5494e-05	0.000145401	0.000143113	0	0.000201061	0.000234277	0	0.000151504	0.000336449
26	PI_C_26	1.95389	2.00111	2.42972	1.2164	0.955488	1.07056	1.27083	1.98656	1.90888	1.5703	0.979419	1.71205	1.82365	1.49933	2.20803	1.75365	2.31514	2.50606	0.228243	1.84646	1.98798	1.31512	2.04878	3.50591
	PA_C_26	0.380851	0	0.599071	0	0	0	0.237386	0.645505	0.656368	0	0	0	0.997376	0	0.594619	0.28802	0.363018	0.760897	0	0	0	0	0	1.18373
	PC_C_26	0.138473	0.151922	0.30765	0	0.0400653	0	0.104896	0.170388	0.156816	0.0591735	0.0662672	0	0.137403	0.175002	0.172428	0.096059	0.114617	0.181113	0.120727	0.132834	0.206444	0	0	0.206912
	PE_C_26	0.201527	0.17222	0.273874	0.0508501	0.0579804	0.0942864	0.116801	0.191693	0.167102	0.0502372	0.138683	0.0805091	0.254992	0.2694	0.31413	0.0956161	0.105508	0.138598	0.421561	0.334197	0.424272	0.104897	0.17905	0.141485
%	Total	0.0044579	0.00387542	0.00601719	0.00211208	0.00175589	0.00194141	0.00288319	0.00499024	0.00481527	0.00279952	0.00197395	0.0029876	0.0053557	0.00323956	0.00548201	0.00372224	0.00483047	0.00597778	0.00154106	0.00462698	0.00523738	0.00284003	0.00445566	0.0100761
	PI_C_27	0	0	0	0	0	0	0	0	0	0	0	0	0.0345911	0	0	0	0	0	0	0	0	0	0	0
%	27	0	0	0	0	0	0	0	0	0	0	0	0	5.76518e-05	0	0	0	0	0	0	0	0	0	0	0
28	PS_C_28	0	0	0	0	0	0	0	0.711071	0.566255	0	0	0	0	0	0	0	0	0.59494	2.1202	0	0.90308	0.490049	1.26835	0.899612
	PG_C_28	0	0	0	0	0	0	0	0	0	0	0	0	4.07132	0	0	0	0	0	0	0	0	0	0	0
	PC_C_28	1.09625	1.24102	1.23321	0.75355	0.743892	0.585581	1.29106	1.5987	1.68419	1.14711	1.14885	1.15143	1.44643	1.56214	1.75703	1.20272	1.31138	1.32532	2.14039	2.34455	2.65806	2.26831	2.47362	1.98685
	PE_C_28	0.589256	0.620604	0.663106	0.481401	0.431345	0.426478	0.78948	0.91539	0.893966	0.860931	0.851986	0.782776	1.1702	1.13287	1.31812	0.853239	0.91413	0.985872	1.52378	1.27121	1.62311	0.919205	1.11608	1.06592
	PI_C_28	2.44758	2.63142	2.87113	2.01611	1.60234	1.62773	2.77874	3.28417	3.32116	2.88354	2.37124	2.74778	3.34231	3.12846	3.79234	2.97065	3.64871	3.81771	3.21668	3.41685	3.67285	3.08025	3.98839	4.76965
%	Total	0.00688849	0.00748842	0.00794574	0.00541844	0.00462929	0.00439965	0.0080988	0.0108489	0.010776	0.00815263	0.0072868	0.00780331	0.0167748	0.00970579	0.0114458	0.00837767	0.00979037	0.0112064	0.0180021	0.0140652	0.0177142	0.0135156	0.0176929	0.0174441
29	PI_C_29	0	0	0	0	0	0	0	0	0	0	0	0	0	0.0822878	0.100781	0	0	0	0	0	0	0	0	0
	PE_C_29	0	0	0	0	0	0	0	0	0	0	0	0	0.0542391	0.0523598	0.0681168	0	0	0	0.0558699	0.0497079	0.0590507	0	0	0
	PC_C_29	0	0	0	0	0	0	0	0.0598892	0.0652292	0	0	0	0.67178	0.64303	0.941566	0	0	0.0875146	0.651933	0.821451	0.85786	0	0	0
%	Total	0	0	0	0	0	0	0	9.98154e-05	0.000108715	0	0	0	0.00121003	0.00129613	0.00185077	0	0	0.000145858	0.00141561	0.00174232	0.00183382	0	0	0
30	PA_C_30	1.21223	0.997848	1.0735	0.588158	0.464356	0.4515	3.36581	3.32289	3.57081	2.05123	0.884546	2.0334	4.84324	4.09709	5.57994	2.0977	2.43715	2.13399	2.92505	3.87331	5.08524	2.74796	3.11628	3.41007
	PC_C_30	2.29017	2.57635	2.47597	0.794007	0.716315	0.777541	2.25991	2.79313	2.89083	1.28395	1.34176	1.33767	2.23271	2.60165	2.85141	1.39111	1.35165	5.19457	3.16937	3.6303	3.94299	2.68967	3.09046	2.26353
	PE_C_30	1.02574	0.98034	1.02551	0.514683	0.454155	0.433327	2.29667	2.39646	2.56631	1.41527	1.42804	1.44192	3.10288	3.09848	3.72901	1.54391	1.69858	1.68873	3.55961	3.18408	4.07407	1.65054	1.85782	1.67624
	PI_C_30	2.08187	2.00851	2.05707	1.40131	1.10275	1.11938	4.2937	4.46148	4.81232	2.92757	2.68158	2.93229	4.8487	4.65075	5.75356	3.21726	3.5191	3.33984	4.76076	4.93776	5.65857	3.19539	3.5207	3.79449
	PS_C_30	0	0	0.626871	0	0	0	1.17576	1.41856	1.5179	0.946938	0.585085	1.05645	2.24088	1.7715	2.42546	1.04969	1.23967	1.09772	2.57244	2.31976	3.01011	1.11388	1.27943	1.295
	PG_C_30	0	0	0	0	0	0	0	0	0	0	0	0	6.36112	0	6.91469	0	0	0	0	0	0	0	0	0
%	Total	0.0110167	0.0109384	0.0120982	0.00549693	0.00456263	0.00463624	0.0223198	0.0239875	0.025597	0.0143749	0.011535	0.0146696	0.0393825	0.0270324	0.0454234	0.0154995	0.0170769	0.0224248	0.0339745	0.0358904	0.043542	0.0227949	0.0257294	0.0248787
31	PA_C_31	0	0	0	0	0	0	0.237924	0.152484	0.151396	0	0	0	0.628763	0.122566	0.471764	0	0	0	0	0	0	0	0	0
	PI_C_31	0.242463	0.0572008	0.237776	0.290211	0.240161	0.244234	0.55552	0.526296	0.61589	0.408683	0.260224	0.380139	0.751573	0.769144	0.707355	0.436502	0.404027	0.395909	0.71085	0.727052	0.656156	0.351367	0.389437	0.439689
	PE_C_31	0.177387	0.243333	0.130348	0.136959	0.101449	0.0976816	0.441835	0.4602	0.479232	0.321897	0.270752	0.284267	0.674492	0.686281	0.693633	0.328451	0.348459	0.259826	0.724069	0.675858	0.65434	0.351764	0.361116	0.327728
	PG_C_31	0	0	0	0	0	0	0	0	0	0	0	0	2.38696	0	0	0	0	0	0	0	0	0	0	0
	PS_C_31	0	0	0	0	0.338045	0	1.84664	1.05141	1.34532	0.410061	0	0	0	0	0	0.782725	0	0.162033	1.36669	0	0.259528	0.825528	1.53198	0
	PC_C_31	0.524451	1.27986	0.500402	1.04042	1.43839	1.04604	1.66225	1.68937	1.6792	1.61115	1.58125	1.63774	1.87346	1.96957	2.01923	1.52347	1.76329	2.27193	1.89018	1.94323	1.86957	1.67036	1.33	1.89641
%	Total	0.00157383	0.00263399	0.00144754	0.00244598	0.00353008	0.00231326	0.00790695	0.00646626	0.0071184	0.00458632	0.00352038	0.00383691	0.0105254	0.00591261	0.00648664	0.00511857	0.00419296	0.0051495	0.00938357	0.00669228	0.00687919	0.00639805	0.00722507	0.00532765
32	PA_C_32	28.3912	26.9509	27.7683	27.4418	24.9836	26.4894	41.3037	40.1413	42.4199	41.9899	38.1097	41.2419	40.0121	37.7649	41.9579	40.9652	40.8524	41.1725	31.6	41.5582	33.5584	43.4748	45.1664	48.031
	PC_C_32	45.0973	40.9027	41.3605	41.5218	37.1814	40.8806	46.394	45.8552	46.8491	47.3556	47.4722	48.1488	40.6098	39.9503	40.9517	46.4934	45.912	45.1686	40.5425	38.7868	40.0374	44.4011	42.6651	45.825
	PG_C_32	13.1457	24.2618	24.0393	20.8824	21.8601	22.9989	38.4171	32.0887	31.5086	31.9219	35.3884	34.6682	29.0421	31.2227	26.032	32.0758	32.0475	34.7374	18.1227	21.8937	24.0709	32.1869	23.888	25.2229
	PS_C_32	13.4118	14.6096	14.495	12.6471	11.6986	11.603	24.1473	27.3764	27.6286	25.3452	23.4532	26.4603	9.79721	15.6413	12.3397	26.198	24.9659	28.2351	22.187	22.7312	22.9658	27.1338	26.6619	30.9538
	PI_C_32	22.4437	21.5175	21.786	21.9466	19.7712	20.3002	30.2611	30.7586	32.0063	31.5262	6.24715	31.8006	29.9195	30.1438	31.1285	30.9907	31.1332	31.8009	30.3358	29.5907	30.1309	28.6389	28.6193	32.3016
	PE_C_32	24.7987	24.1025	23.7653	24.3138	23.1405	23.0644	34.6849	36.1209	36.7341	36.2202	36.529	36.8609	32.7252	34.0634	33.8167	36.5818	34.4303	39.4895	35.3551	33.7097	35.0928	35.9732	35.7609	39.7894
%	Total	0.245481	0.253908	0.255357	0.247922	0.231059	0.242227	0.35868	0.353902	0.361911	0.357265	0.311999	0.365301	0.30351	0.314644	0.310378	0.355508	0.348902	0.367674	0.320041	0.332753	0.323571	0.359244	0.357747	0.393802
33	PA_C_33	0	0	0	0	0	0	0	0	0	0	0	0	0.45115	0	0	0	0	0	0	0	0	0	0	0
	PC_C_33	0.587571	1.34795	0.747707	1.00402	1.61613	1.08217	1.06863	1.09168	1.0223	1.11478	1.11583	1.06779	1.407	1.52748	1.47817	1.00694	1.17998	1.58676	1.36428	1.4753	1.35358	1.04556	0.672635	1.25263
	PE_C_33	1.53141	1.24996	1.18827	1.12909	1.0718	1.14977	1.35599	1.46133	1.69585	1.31233	1.16605	1.38936	1.46365	1.76385	1.77597	1.51887	1.7284	1.0887	1.77654	1.67507	1.52784	1.35432	1.05128	1.05673
	PS_C_33	1.02672	1.21593	1.24162	1.1641	1.21357	1.13868	2.1243	1.24157	1.53571	1.71599	1.28225	1.65277	6.6263	3.65628	7.47741	1.07178	3.09408	1.17667	2.76007	3.68629	2.87438	0.850804	0.966968	1.39214
	PI_C_33	0.110711	0.1126	0.0995635	0.287103	0.257879	0.249027	0.309548	0.284499	0.302424	0.184662	0.204353	0.204986	0.551382	0.515765	0.407938	0.250893	0.241519	0.233034	0.581428	0.478677	0.400805	0.210077	0.223347	0.197827
%	Total	0.00542736	0.00654407	0.00546193	0.00597386	0.00693231	0.00603274	0.00809745	0.00679847	0.00759379	0.00721293	0.0062808	0.00719151	0.0174991	0.0124389	0.0185658	0.00641415	0.0104066	0.00680861	0.0129646	0.0146307	0.0123132	0.00692153	0.00582847	0.00779867
34	PC_C_34	44.6313	45.8017	46.4782	48.8547	51.5438	49.0949	34.1881	33.7124	32.9718	37.0119	37.1259	36.5362	39.4584	38.7506	37.4959	36.9321	36.913	33.3141	38.3106	37.3714	36.2072	35.6849	35.9512	34.6774
	PE_C_34	60.8224	61.8153	60.5164	62.0993	63.0465	63.0322	39.0613	38.1556	36.6462	46.6812	46.9339	46.2528	37.999	36.7413	36.0859	45.8402	45.4979	43.903	37.5011	37.0478	35.9737	45.3839	45.6925	43.8963
	PI_C_34	53.9204	54.149	53.1776	55.5744	56.9161	57.0644	33.0251	31.7619	31.0248	40.3742	45.605	40.4672	37.4219	37.0207	35.5905	39.6726	37.9085	35.5821	38.2529	36.7305	35.7495	40.1532	38.5839	34.949
	PS_C_34	65.2672	69.9921	65.8457	70.3259	70.6565	70.0114	43.4292	40.8165	41.1596	56.2583	64.658	55.3425	40.3967	42.4324	41.7044	55.2577	52.7629	51.2478	39.7115	41.9406	40.0616	56.8859	54.1058	52.1803
	PG_C_34	86.8543	75.7382	75.9607	79.1176	78.1399	77.0011	53.0065	67.9113	68.4914	68.0781	64.6116	65.3318	43.5436	61.9137	56.0385	59.1318	59.6893	58.7584	81.8773	78.1063	75.9291	67.8131	76.112	74.7771
%	Total	0.519159	0.512494	0.503298	0.52662	0.533838	0.527007	0.33785	0.353929	0.35049	0.414006	0.431557	0.406551	0.331366	0.361431	0.344859	0.394724	0.387953	0.371342	0.307552	0.306181	0.295984	0.356216	0.348667	0.331406
35	PC_C_35	0.112986	0.203137	0.134273	0.16301	0.254458	0.181432	0.250131	0.226523	0.212774	0.219573	0.225279	0.238119	0.252582	0.291915	0.297384	0.241585	0.273388	0.35806	0.249766	0.315042	0.273348	0.25211	0.195699	0.285189
	PE_C_35	1.79109	1.43157	1.4454	1.47616	1.60465	1.66555	1.02155	1.10365	1.2197	0.971849	0.985708	0.971163	0.924422	1.08832	1.08461	1.06901	1.49938	0.729271	1.21587	1.14887	1.04485	1.45359	0.92111	0.688326
	PI_C_35	0	0.0415056	0.0383582	0.0786223	0.113012	0.0993658	0.0474228	0.0490732	0	0	0	0	0.0868151	0.0918995	0.0661177	0.0441671	0.0503048	0.0487689	0.0941039	0	0.0791404	0.0552059	0	0
	PS_C_35	0.653852	1.01405	0.592273	0.817472	1.35465	0.902619	1.80306	1.35596	1.52905	0	0	0	0	0	0	0.748393	0	0.739417	0	0	0	0	0	0
%	Total	0.00426322	0.00448377	0.00368384	0.00422543	0.00554462	0.00474828	0.00520359	0.00455867	0.00493587	0.0019857	0.00201831	0.00201547	0.00210637	0.00245355	0.00241351	0.00350526	0.00303845	0.00312586	0.00311947	0.00292782	0.00279468	0.00352181	0.00223362	0.00194703
36	PA_C_36	3.9389	4.42519	4.53435	5.04439	5.71058	5.21363	6.14638	6.20063	6.12838	4.7337	4.5415	5.55654	5.00129	6.11137	5.0514	5.01329	5.52635	5.72791	10.359	10.8431	10.2015	9.13418	8.78194	8.38678
	PC_C_36	5.38452	6.29851	6.61274	5.70736	6.28537	6.17486	8.30244	8.18744	8.01207	7.49484	7.36851	7.28692	8.13647	8.10835	8.07335	8.10921	8.18824	7.71835	7.8564	8.64014	8.35506	8.50514	9.33676	8.37136
	PE_C_36	8.48968	8.7882	10.3888	9.28754	9.54275	9.45886	8.90212	8.34182	8.2365	7.54952	7.57836	7.47217	9.64641	8.94586	9.06263	7.6012	8.76874	7.3421	8.01673	8.66607	8.29722	7.07542	7.22499	6.7065
	PG_C_36	0	0	0	0	0	0	8.57639	0	0	0	0	0	4.48874	0	4.27206	8.79244	8.26327	6.50416	0	0	0	0	0	0
	PI_C_36	16.6144	17.2093	17.0171	17.0321	18.8425	18.0482	11.4438	11.0125	10.5287	11.8936	26.1677	11.6041	12.8991	12.9186	12.1151	12.4425	11.9398	10.8474	13.5478	13.5189	12.8749	13.9237	13.2121	10.6968
	PS_C_36	18.7664	13.1683	16.5241	14.3052	14.0086	15.497	15.0866	11.9757	12.4886	12.1066	10.0215	12.1177	29.9061	24.6209	27.2096	11.8096	14.9323	11.4559	18.8915	19.4468	18.2147	8.71478	10.4988	10.1598
%	Total	0.0886564	0.083149	0.091795	0.0856276	0.0906497	0.0906542	0.0974296	0.0761967	0.075657	0.0729637	0.0927959	0.0733958	0.116797	0.101175	0.10964	0.0896138	0.0960312	0.0826597	0.117343	0.12223	0.115887	0.0947066	0.0981091	0.0886424
	PE_C_37	0	0	0	0	0	0	0.184897	0.279871	0.258726	0.13626	0.110471	0.132476	0.118326	0.136667	0.134622	0.14881	0.137593	0.112843	0.169297	0.146101	0.127602	0.211763	0.136392	0.128135
%	37	0	0	0	0	0	0	0.000308162	0.000466452	0.000431211	0.000227101	0.000184119	0.000220793	0.000197211	0.000227778	0.000224369	0.000248017	0.000229321	0.000188072	0.000338594	0.000292203	0.000255204	0.000423526	0.000272785	0.00025627
38	PA_C_38	0	0	0	0	0	0	2.8041	3.16431	3.1095	0.596826	0	0.649045	2.46837	3.03492	2.1418	0.783767	1.38577	1.36863	6.64496	3.01864	4.16001	2.59543	1.21087	1.56117
	PC_C_38	0.13694	0.196794	0.149372	0.161164	0.180155	0.176854	2.78597	2.74472	2.70719	1.76937	1.69876	1.74107	2.34039	2.67935	2.53566	2.04006	1.96882	1.87005	2.40366	2.93158	2.79643	2.37533	2.83383	2.16742
	PE_C_38	0.572806	0.595991	0.602936	0.510263	0.54885	0.577458	3.77193	3.42763	3.46116	1.59371	1.47176	1.59603	3.52258	3.42016	3.54947	1.70825	1.9008	1.69698	2.90549	3.5609	3.40482	1.64191	1.83467	1.64141
	PG_C_38	0	0	0	0	0	0	0	0	0	0	0	0	2.80351	0	0	0	0	0	0	0	0	0	0	0
	PI_C_38	0.0505681	0.0508086	0.0439484	0.0445021	0.0552015	0.0460781	5.77832	5.52928	5.71932	2.53152	2.25054	2.56416	3.13641	3.34524	3.15533	2.78273	2.74386	3.29008	3.18789	3.37128	3.42408	3.05988	3.10384	2.93096
	PS_C_38	0.874093	0	0.674469	0.74027	0.730024	0.847219	3.88272	4.76048	4.61682	1.26454	0	1.22482	3.12624	4.54061	3.20408	1.23655	1.46348	1.92961	4.02607	2.67032	3.96356	1.1209	1.13237	1.1062
%	Total	0.00272401	0.00140599	0.00245121	0.002427	0.00252372	0.00274602	0.0317051	0.0327107	0.03269	0.0129266	0.0090351	0.0129586	0.0289958	0.0283671	0.0243105	0.0142522	0.0157712	0.0169256	0.0383361	0.0311054	0.0354978	0.0215869	0.0202312	0.0188143
	PE_C_39	0	0	0	0	0	0	0.232018	0.219225	0.23081	0	0	0	0.136159	0.156924	0.149723	0	0	0	0.114273	0.172382	0.0865025	0	0	0
%	39	0	0	0	0	0	0	0.000386697	0.000365375	0.000384683	0	0	0	0.000226931	0.00026154	0.000249538	0	0	0	0.000228546	0.000344763	0.000173005	0	0	0
40	PA_C_40	0	0	0	0	0	0	3.07225	4.11776	3.59255	0.689151	1.2248	0.781793	3.73594	5.524	3.92717	0.621179	1.13104	1.71044	5.02173	0	4.22133	0	0	0
	PC_C_40	0	0	0	0	0	0	1.03071	1.12185	1.09113	0.508109	0.461235	0.464024	0.886024	1.0262	0.871465	0.543476	0.540604	0.5648	0.865531	1.08543	0.98658	0.646338	0.813837	0.621708
	PE_C_40	0	0	0	0	0	0	3.34013	3.14383	3.15447	1.10259	0.947383	1.09006	4.07928	3.98768	3.94528	1.03525	1.23292	1.09379	3.16736	4.00213	3.78006	1.15913	1.38348	1.22916
	PG_C_40	0	0	0	0	0	0	0	0	0	0	0	0	7.30259	6.86366	6.74276	0	0	0	0	0	0	0	0	0
	PI_C_40	0	0	0	0	0	0	5.15754	5.40855	5.05243	1.99839	2.90722	2.03546	2.65725	2.97136	2.47309	1.8338	2.13224	3.08897	2.60987	2.70537	2.7571	2.215	2.34912	2.40766
	PS_C_40	0	0	0	0	0	0	3.64554	5.3458	5.20112	0.777113	0	0.876586	2.55423	3.0027	2.09973	0.801382	0	1.16637	3.26601	3.34199	4.33774	0.996685	1.14071	1.00558
%	Total	0	0	0	0	0	0	0.027077	0.0318963	0.0301528	0.00845892	0.00923438	0.00874654	0.0353589	0.0389593	0.0334325	0.00805849	0.00839468	0.0127073	0.029861	0.0222698	0.0321656	0.0100343	0.0113743	0.0105282
41	PE_C_41	0	0	0	0	0	0	0.243742	0.321441	0.358026	0.0877416	0.072961	0.0883433	0	0.149924	0	0	0	0	0	0	0.185282	0.0785503	0.096425	0.072661
	PI_C_41	0	0	0	0	0	0	0.0439323	0.0395158	0	0.0515729	0	0	0	0	0	0.0555727	0.0616152	0.0565629	0	0	0	0.0580394	0	0
%	Total	0	0	0	0	0	0	0.000479458	0.000601595	0.00059671	0.000232191	0.000121602	0.000147239	0	0.000249874	0	9.26212e-05	0.000102692	9.42715e-05	0	0	0.000370564	0.000273179	0.00019285	0.000145322
42	PA_C_42	0	0	0	0	0	0	2.14793	3.36263	2.69899	0.913937	2.08828	0.920564	3.13272	5.26923	3.2013	0.780127	0.91549	2.35495	5.66705	0	3.8666	0	0	0
	PC_C_42	0	0	0	0	0	0	0.661895	0.748674	0.657415	0.424451	0.394172	0.390176	0.547608	0.643775	0.554658	0.419912	0.482978	0.358769	0.434692	0.521931	0.455461	0.4612	0.636851	0.445677
	PE_C_42	0	0	0	0	0	0	2.52388	2.35954	2.23359	1.03006	0.906373	0.985095	3.13538	3.24568	3.0513	0.929192	1.00394	1.00882	2.32843	3.10911	2.78042	1.01288	1.31957	1.11878
	PI_C_42	0.0678206	0.0757502	0.0705565	0.0572972	0.0706688	0.0609786	4.17961	4.03844	3.93368	2.56163	7.0062	2.4896	2.1114	2.35509	2.02633	2.32596	2.56715	3.43626	2.20928	2.28122	2.2341	2.57722	2.62887	2.79526
	PS_C_42	0	0	0	0	0	0	2.8589	3.30241	2.41105	1.17526	0	1.26882	3.43436	4.33429	3.53954	1.0441	1.54167	1.56519	3.09853	3.86306	3.4095	1.86766	1.41364	1.00762
%	Total	0.000113034	0.00012625	0.000117594	9.54953e-05	0.000117781	0.000101631	0.0206204	0.0230195	0.0198912	0.0101756	0.0173251	0.0100904	0.0206025	0.0264134	0.0206219	0.00916549	0.010852	0.01454	0.027476	0.0195506	0.0254922	0.0118379	0.0119979	0.0107347
43	PE_C_43	0	0	0	0	0	0	0.17909	0.156908	0.16268	0.0757167	0	0	0.103433	0	0	0.0706821	0	0.0630039	0.071762	0	0	0	0.0702018	0
	PI_C_43	0	0	0	0	0	0	0	0	0	0.0746231	0.325256	0.0513528	0	0	0	0.0718835	0.066817	0.0764695	0	0	0	0.070273	0.086901	0
%	Total	0	0	0	0	0	0	0.000298484	0.000261514	0.000271134	0.000250566	0.000542094	8.55881e-05	0.000172389	0	0	0.000237609	0.000111362	0.000232456	0.000143524	0	0	0.000140546	0.000314206	0
44	PA_C_44	0	0	0	0	0	0	0	0.728052	0	0	1.04936	0	0.333841	0.752254	0.341597	0	0.414164	1.19139	0	0	0	0	0	0
	PI_C_44	0.0666323	0.0806844	0.0819566	0.0553584	0.0726582	0.0699433	0.794482	0.755467	0.683017	1.01348	2.99409	0.965707	0.320593	0.418117	0.342707	1.09373	1.18084	1.39405	0.264351	0.294749	0.256818	1.09636	1.16955	1.04283
	PS_C_44	0	0	0	0	0	0	0	0.644141	0	0	0	0	1.918	0	0	0	0	0.629243	0	0	0	0	0	0
	PE_C_44	0	0	0	0	0	0	0.662359	0.619987	0.54448	0.406306	0.3317	0.367301	0.56268	0.622177	0.573277	0.402091	0.491768	0.398924	0.391871	0.570767	0.463391	0.3972	0.564448	0.461261
%	Total	0.000111054	0.000134474	0.000136594	9.2264e-05	0.000121097	0.000116572	0.00242807	0.00457941	0.00204583	0.00236631	0.00729192	0.00222168	0.0052252	0.00298758	0.00209597	0.00249304	0.00347795	0.00602269	0.00131244	0.00173103	0.00144042	0.00298712	0.003468	0.00300818
	PE_C_46	0	0	0	0	0	0	0.0852765	0.149545	0.741687	0	0.188395	0	0.150444	0.206338	0.379688	0	0.241532	0	0.328006	0.401118	0.231986	0.851497	0.369981	0
%	46	0	0	0	0	0	0	0.000142127	0.000249242	0.00123614	0	0.000313992	0	0.000250741	0.000343896	0.000632813	0	0.000402554	0	0.000656012	0.000802237	0.000463972	0.00170299	0.000739963	0
	PE_C_48	0	0	0	0	0	0	0.106103	0.175078	0.215373	0.184089	0.0884927	0.20478	0.176209	0.232352	0.267758	0.273499	0	0	0.373251	0.274863	0.168612	0.251738	0.0600181	0
%	48	0	0	0	0	0	0	0.000176838	0.000291797	0.000358955	0.000306816	0.000147488	0.0003413	0.000293682	0.000387254	0.000446264	0.000455832	0	0	0.000746502	0.000549727	0.000337224	0.000503475	0.000120036	0
	PE_C_50	0	0	0	0	0	0	0	0	0	0	0	0	0	0	0	0	0	0	0	0	0	0.128536	0	0
%	50	0	0	0	0	0	0	0	0	0	0	0	0	0	0	0	0	0	0	0	0	0	0.000257072	0	0
	Cer_C_32	0.395217	0	0	0.255666	0.224884	0.241656	0.620646	0.701559	0.787447	0.26603	0.276686	0.214764	2.0759	2.44695	2.15353	0.298094	0.370913	0.196261	3.57925	2.43809	3.00676	0.366235	0.406983	0.208253
%	32	0.000988041	0	0	0.000639166	0.00056221	0.000604141	0.00155161	0.0017539	0.00196862	0.000665075	0.000691715	0.00053691	0.00518974	0.00611737	0.00538382	0.000745235	0.000927282	0.000490653	0.00894812	0.00609523	0.00751691	0.000915588	0.00101746	0.000520632
	Cer_C_34	1.37887	0.319887	0.5487	0.454724	0.47841	0.487353	1.76246	2.01886	2.43763	0.774614	0.79529	0.824348	6.0167	8.18926	7.68302	0.931195	0.936318	0.809682	7.09667	6.5786	6.42634	0.878817	0.905611	0.730141
%	34	0.00344716	0.000799718	0.00137175	0.00113681	0.00119602	0.00121838	0.00440614	0.00504716	0.00609407	0.00193654	0.00198822	0.00206087	0.0150417	0.0204732	0.0192076	0.00232799	0.0023408	0.00202421	0.0177417	0.0164465	0.0160659	0.00219704	0.00226403	0.00182535
	Cer_C_36	0.654585	0.360918	0.268124	0.278627	0.433008	0.380579	1.78159	1.94782	2.2958	0.785735	0.763228	0.852564	4.76099	6.64656	5.77047	0.808961	0.99176	0.737512	5.64159	5.18706	4.80658	0.761721	0.749395	0.686966
%	36	0.00163646	0.000902295	0.000670311	0.000696567	0.00108252	0.000951448	0.00445398	0.00486954	0.00573951	0.00196434	0.00190807	0.00213141	0.0119025	0.0166164	0.0144262	0.0020224	0.0024794	0.00184378	0.014104	0.0129677	0.0120165	0.0019043	0.00187349	0.00171742
	Cer_C_38	0.482685	0.251802	0	0	0.181009	0.139309	3.21229	3.11445	3.43216	1.22557	1.1177	1.26053	3.31499	4.45702	3.767	1.12692	1.26532	1.31446	4.18189	3.54467	4.59402	1.14211	1.18397	1.2666
	IPC_C_38	0	0	0	0	0	0	3.20202	3.4588	3.62417	0.661623	0.390402	0.645776	4.49178	4.27661	4.36336	0.511868	0.63576	0.695013	4.33161	4.38723	4.33402	0.622688	0.823252	0.673999
%	38	0.00120671	0.000629505	0	0	0.000452522	0.000348272	0.0160358	0.0164331	0.0176408	0.00471798	0.00377027	0.00476577	0.0195169	0.0218341	0.0203259	0.00409696	0.00475269	0.00502368	0.0212837	0.0198297	0.0223201	0.00441199	0.00501806	0.00485149
	Cer_C_40	1.24032	0.580901	0.547923	0.447846	0.445428	0.443259	7.65798	7.58861	8.00945	2.5688	2.42613	3.61767	5.62756	5.48571	5.92544	2.361	2.7725	3.23245	6.28019	6.08887	6.11803	3.19916	3.40325	3.40225
	IPC_C_40	0	0	0	0	0	0	3.98233	4.02951	3.97512	0.702766	0	0.688782	5.15924	4.83965	5.00502	0.579934	0.748658	1.13152	5.30552	5.07673	5.29361	0.89631	0.671416	0.788402
%	40	0.00310079	0.00145225	0.00136981	0.00111962	0.00111357	0.00110815	0.0291008	0.0290453	0.0299614	0.00817893	0.00606532	0.0107661	0.026967	0.0258134	0.0273262	0.00735234	0.00880289	0.0109099	0.0289643	0.027914	0.0285291	0.0102387	0.0101867	0.0104766
	Cer_C_42	19.0581	18.2472	17.379	15.8744	15.5663	16.0286	29.4778	29.6564	30.0465	21.5865	21.1887	22.477	22.127	20.9665	23.1208	22.0395	22.365	19.9199	24.2572	25.3286	25.6656	23.0751	23.4656	21.394
	M(IP)2C_C_42	0	0	0	0	0	0	2.45317	2.65637	2.85691	0	0	0.561892	2.44697	2.41593	3.05332	0	0.508334	0.536734	2.41129	2.51623	2.90708	0.641891	0.893657	0.798874
	MIPC_C_42	0	0	0	0	0	0	3.80302	3.59452	4.89906	0	0.913697	0	2.70896	3.31468	3.19726	0	0	1.58325	0	3.06363	3.30406	1.25378	1.24708	0.899891
	IPC_C_42	1.59776	1.5006	1.48917	1.08641	1.11515	1.00927	24.2889	25.6512	26.281	8.56779	0.241147	8.48092	27.15	25.4914	29.6875	7.58826	8.34181	10.3889	26.1046	27.3225	29.3832	8.07476	8.44792	10.3486
%	42	0.0516397	0.0493694	0.0471704	0.042402	0.0417037	0.0425948	0.150057	0.153896	0.160209	0.0753856	0.0558589	0.0787994	0.136082	0.130471	0.147647	0.0740695	0.0780378	0.0810719	0.131933	0.145577	0.15315	0.0826139	0.0851357	0.0836036
	M(IP)2C_C_44	41.5578	37.7258	38.2917	31.0464	31.2943	32.139	54.782	55.3007	57.0158	41.2059	0	42.7004	50.3858	52.4334	57.3654	42.0506	45.5739	46.816	51.9903	53.132	55.9914	47.4941	53.8253	47.0644
	Cer_C_44	55.8615	57.9389	58.4095	52.628	51.6823	51.5809	44.6931	43.3352	42.547	50.7507	51.4575	50.7665	40.9456	38.0507	39.9306	50.5206	51.096	51.9612	38.0002	40.8274	40.3363	50.8732	51.2683	52.0542
	MIPC_C_44	44.9501	41.4795	41.3471	30.5542	30.3015	29.4875	58.1773	59.0923	59.1363	41.9032	42.065	43.9996	61.8653	60.5285	66.8701	41.5755	45.7363	47.7635	60.5197	60.0977	63.2745	42.6584	43.4944	44.7648
	IPC_C_44	62.0283	60.0264	60.2467	51.4339	50.0584	49.2464	54.2631	53.4883	53.2431	56.3983	58.9599	56.7728	52.379	53.2531	52.7086	57.2489	57.2523	58.1945	53.3326	52.2197	51.7389	55.8325	56.3756	56.8714
%	44	0.510994	0.492926	0.495738	0.414156	0.408341	0.406135	0.529789	0.528041	0.529855	0.475645	0.381206	0.485598	0.513939	0.510664	0.542187	0.478489	0.499146	0.511838	0.509607	0.515692	0.528353	0.492145	0.512409	0.501887
	Cer_C_46	20.9287	22.3005	22.8468	30.0607	30.9886	30.6983	10.7941	11.6371	10.4441	22.0421	21.9748	19.9866	15.1313	13.7573	11.6492	21.9136	20.2022	21.8286	10.9631	10.0067	9.04641	19.7036	18.6169	20.2576
	M(IP)2C_C_46	58.4422	62.2742	61.7083	68.9536	68.7057	67.861	42.7648	42.0429	40.1273	58.7941	0	56.7377	47.1673	45.1507	39.5813	57.9494	53.9177	52.6472	45.5984	44.3517	41.1015	51.864	45.281	52.1368
	MIPC_C_46	55.0499	58.5205	58.6529	69.4458	69.6985	70.5125	38.0196	37.3132	35.9647	58.0968	57.0213	56.0004	35.4258	36.1569	29.9327	58.4245	54.2637	50.6532	39.4803	36.8387	33.4214	56.0879	55.2585	54.3353
	IPC_C_46	36.374	38.473	38.2641	47.4796	48.8264	49.7443	14.2636	13.3722	12.8766	33.6695	40.4085	33.4118	10.82	12.1392	8.23549	34.0711	33.0214	29.59	10.9257	10.9939	9.25027	34.5738	33.6818	31.3175
%	46	0.426987	0.453921	0.45368	0.539849	0.545548	0.54704	0.264606	0.260913	0.248532	0.431506	0.298511	0.415341	0.271361	0.26801	0.223496	0.430897	0.403513	0.386798	0.267419	0.255478	0.232049	0.405573	0.382096	0.395118
	LPI_C_10	0	0	0.473363	0	0	0	0	0	0	0	0	0	0	0	0	0	0	0	0	0	0	0.346413	0.446112	0.57109
%	10	0	0	0.000788938	0	0	0	0	0	0	0	0	0	0	0	0	0	0	0	0	0	0	0.000692825	0.000892225	0.00114218
	LPI_C_12	0	0	0.529776	0	0	0	0.578764	0.61367	0.614802	0.635215	0.286826	0	0	0.435675	0	0.538417	0.565898	0.550802	0	0.65221	0	0.894081	1.15154	1.32225
%	12	0	0	0.00088296	0	0	0	0.000964607	0.00102278	0.00102467	0.00105869	0.000478043	0	0	0.000726126	0	0.000897362	0.000943163	0.000918004	0	0.00130442	0	0.00178816	0.00230308	0.00264451
	LPC_C_14	6.0885	3.78825	3.33776	1.4396	1.43805	1.5559	7.2217	6.34248	6.45198	2.0261	1.92348	2.82695	6.52371	5.85149	7.02211	1.7503	2.29353	3.18562	5.70831	8.23024	10.2044	4.25196	4.29666	4.3953
	LPI_C_14	0.471543	0	0.601176	0	0	0	1.4436	0.994657	1.64395	0	0.316615	0	0.686605	1.18332	1.63969	0.519374	1.20656	0.462301	0	0.693919	1.56231	1.36071	1.64024	1.44982
	LPS_C_14	0	0	0	0	0	0	0	0	0	0	0	0	0	0	0	0	0	0	0	0	0	1.46442	1.99836	0
%	14	0.0109334	0.00631374	0.0065649	0.00239934	0.00239676	0.00259317	0.0144422	0.0122286	0.0134932	0.00337684	0.00373349	0.00471159	0.0120172	0.0117247	0.0144363	0.00378279	0.00583348	0.00607986	0.0114166	0.0178483	0.0235335	0.0141542	0.0158705	0.0116902
	LPA_C_16	43.9927	44.7447	43.4869	31.9015	38.5492	35.3229	41.2613	41.8767	42.9851	39.3824	31.984	41.6699	40.425	42.9815	56.9029	39.5724	40.2584	32.7281	50.3824	57.6223	52.4235	45.0393	48.8147	46.5661
	LPC_C_16	43.2473	40.5835	38.9969	39.3017	40.3479	39.1608	41.0001	40.4778	38.984	41.0427	42.4249	43.2976	54.7268	53.2045	52.7424	38.2231	47.8728	39.3305	48.4841	44.8758	48.0545	41.4595	38.7686	39.42
	LPE_C_16	33.9925	29.6308	29.4488	25.5586	22.7762	25.6121	41.42	39.3001	39.0029	33.6082	33.2022	37.3672	57.1223	55.7872	56.481	35.2825	44.3099	35.2164	44.815	41.5716	43.5246	28.8167	29.0045	32.3356
	LPI_C_16	38.4245	38.0333	37.4713	35.3974	33.0703	33.0583	42.1755	43.9553	44.2484	43.2926	37.061	43.5177	41.5372	40.7675	40.9791	40.3414	47.4719	42.7754	37.7284	40.6468	39.2636	42.8781	43.9767	46.0869
	LPS_C_16	14.3766	13.4517	10.9282	5.11936	7.17974	5.23228	10.9876	33.4784	19.281	8.88701	13.527	11.6448	0	35.4508	0	0	0	10.1696	38.2288	39.0592	41.8868	31.3753	31.9963	35.5965
%	16	0.290056	0.277407	0.26722	0.228798	0.236539	0.230644	0.294741	0.331814	0.307502	0.277022	0.263665	0.295829	0.323019	0.380319	0.345176	0.255699	0.299855	0.267033	0.439277	0.447552	0.450306	0.379138	0.385122	0.40001
	LPA_C_18	56.0073	55.2553	56.5131	68.0985	61.4508	64.6771	35.536	31.9487	34.2974	50.7307	46.8114	58.3301	28.9052	34.1015	43.0971	50.082	52.4519	37.1232	49.6176	42.3777	47.5765	43.1413	38.0613	39.1085
	LPC_C_18	50.6642	55.6283	57.6653	59.2587	58.214	59.2833	38.1342	38.1104	39.2401	47.6112	46.4243	44.5928	33.4701	34.5086	33.9002	48.8178	42.3797	43.1113	34.8862	31.1903	29.5167	36.8424	36.9212	37.8851
	LPE_C_18	58.644	62.9958	63.464	68.1279	70.6667	68.0489	41.8075	43.581	42.6448	54.9823	56.6963	52.1059	34.393	35.0005	34.5649	52.4144	39.3589	49.6063	39.1419	38.2523	37.4091	56.4044	55.7454	51.9046
	LPI_C_18	61.104	61.9667	60.9244	64.6026	66.9297	66.9417	45.4683	45.1016	43.7549	51.7032	56.3448	51.6113	53.4489	52.8432	53.3201	53.5039	46.5309	49.3636	57.2553	51.7866	52.0139	48.1983	45.981	43.8266
	LPS_C_18	45.4115	48.3993	51.1043	52.2387	57.2179	49.1634	57.8931	40.5376	46.216	46.2832	42.2829	50.6096	73.6522	52.9002	72.4285	54.1859	66.8238	46.3939	48.4637	48.1479	46.3852	54.5306	51.5921	51.2755
%	18	0.453052	0.473742	0.482785	0.520544	0.524132	0.513524	0.364732	0.332132	0.343589	0.418851	0.414266	0.428749	0.373116	0.348923	0.395518	0.431673	0.412575	0.375997	0.458729	0.42351	0.425803	0.478234	0.456602	0.448
	LPA_C_20	0	0	0	0	0	0	10.931	9.21225	10.9723	9.88691	10.4543	0	0	0	0	10.3457	7.2897	8.50371	0	0	0	11.8194	13.124	14.3255
	LPC_C_20	0	0	0	0	0	0	11.3	12.8341	12.9928	8.25083	8.16287	7.88015	5.27943	6.43536	6.33537	9.73813	6.50528	11.4533	8.24742	10.3148	8.66619	13.7652	15.3532	14.4959
	LPE_C_20	7.36348	7.37343	7.08722	6.31357	6.55709	6.33898	8.72838	8.91802	9.68701	7.79236	6.87462	6.72048	4.53894	4.75882	4.63469	8.10434	11.3062	8.88527	6.12045	7.03055	6.39728	7.04633	7.28385	7.32844
	LPG_C_20	100	0	0	0	0	100	0	100	100	0	0	0	0	0	0	0	0	0	0	0	0	0	0	0
	LPI_C_20	0	0	0	0	0	0	8.35211	7.65842	7.78032	3.36316	4.75847	3.90573	3.67915	4.01242	4.06117	3.96836	3.28473	5.39091	5.0163	5.2423	6.12205	5.0412	5.32611	5.35309
	LPS_C_20	40.2119	38.149	37.9675	42.6419	35.6023	45.6043	31.1193	20.2027	26.9858	44.8298	30.6827	37.7456	26.3478	11.6491	27.5715	45.8141	33.1762	43.4365	13.3075	12.7929	11.7281	10.8125	14.4132	13.128
%	20	0.245959	0.0758707	0.0750913	0.0815925	0.0702657	0.253239	0.117385	0.264709	0.280697	0.123538	0.101555	0.0937533	0.0664089	0.0447595	0.0710046	0.129951	0.102604	0.12945	0.0653834	0.0707611	0.0658272	0.0969692	0.111001	0.109262
	LPC_C_22	0	0	0	0	0	0	2.34404	2.23521	2.33114	1.06919	1.06454	1.4025	0	0	0	1.47073	0.948644	2.91934	2.67397	5.38886	3.55814	3.681	4.66037	3.80372
	LPE_C_22	0	0	0	0	0	0	3.55735	3.6146	3.92132	1.46401	1.35928	1.50654	1.94141	2.22662	1.93424	1.90785	2.39451	2.78377	4.12302	5.4163	5.33279	3.02254	3.02478	2.90759
	LPI_C_22	0	0	0	0	0	0	1.98174	1.67635	1.95756	1.00588	1.23231	0.965292	0.648109	0.757951	0	1.12847	0.940039	1.45696	0	0.978115	1.03812	1.28113	1.47827	1.39023
%	22	0	0	0	0	0	0	0.0131386	0.0125436	0.0136834	0.00589845	0.00609356	0.00645721	0.00431587	0.00497429	0.00322374	0.00751175	0.00713866	0.0119335	0.013594	0.0235666	0.0198581	0.0159693	0.0183268	0.0162031
	LPA_C_24	0	0	0	0	0	0	12.2717	16.9623	11.7451	0	10.7504	0	30.6698	22.9169	0	0	0	10.4328	0	0	0	0	0	0
	LPE_C_24	0	0	0	0	0	0	3.30795	3.34657	3.4098	1.24854	1.03942	1.36655	2.00436	2.22687	2.38518	1.22026	1.32789	2.38551	4.67868	6.36751	5.9757	2.67525	2.76871	3.18542
	LPS_C_24	0	0	0	0	0	0	0	5.78122	7.51721	0	6.52283	0	0	0	0	0	0	0	0	0	0	1.81712	0	0
%	24	0	0	0	0	0	0	0.0259661	0.0434835	0.0377869	0.00208089	0.0305211	0.00227759	0.0544569	0.0419063	0.0039753	0.00203377	0.00221314	0.0213638	0.00935736	0.012735	0.0119514	0.00898473	0.00553742	0.00637085
	LPA_C_26	0	0	0	0	0	0	0	0	0	0	0	0	0	0	0	0	0	11.2122	0	0	0	0	0	0
	LPE_C_26	0	0	0	0	0	0	1.17885	1.23967	1.33417	0.904548	0.82817	0.933361	0	0	0	1.07059	1.30258	1.12268	1.12093	1.36168	1.36051	2.03483	2.1727	2.33835
	LPS_C_26	0	0	0	0	0	0	0	0	0	0	6.98457	0	0	0	0	0	0	0	0	0	0	0	0	0
%	26	0	0	0	0	0	0	0.00196475	0.00206612	0.00222362	0.00150758	0.0130212	0.0015556	0	0	0	0.00178432	0.00217097	0.0205582	0.00224187	0.00272337	0.00272102	0.00406967	0.00434539	0.00467669
	CDP-DAG_C_32	0	0	0	0	0	0	0	0	0	0	0	0	0	0	0	0	0	0	43.452	0	40.3622	0	0	0
	CDP-DAG_C_34	0	0	0	0	0	0	0	0	0	0	100	0	0	100	0	100	0	100	56.548	100	59.6378	0	0	0
	DAG_C_26	1.3416	1.38253	1.47479	0.907688	0.955629	0.829205	0.720501	1.01947	0.962256	0.995604	1.01017	0.999012	0.996283	1.01758	1.27106	1.03547	1.03232	1.32631	1.44872	1.52149	1.61833	1.25573	1.41078	1.40021
	DAG_C_28	1.6905	1.80683	1.82482	1.47928	1.2544	1.19519	1.4138	1.83208	1.80376	1.52156	1.61717	1.55421	2.0663	1.96574	2.54208	1.73124	1.85562	2.22414	2.30705	2.49199	2.70077	2.1344	2.563	2.37342
	DAG_C_30	2.00725	1.87273	1.98128	1.17656	1.08257	0.863216	2.91037	3.19909	3.47385	2.16702	2.17877	2.08298	3.82718	3.44552	4.63713	2.28707	2.36089	2.81197	3.74682	3.80535	4.30065	2.62026	3.09313	2.92527
	DAG_C_31	0	0	0	0	0	0	0.151201	0.321235	0.152838	0	0	0	0.655059	0.540929	0.628379	0	0.212155	0	0	0	0	0	0	0.412527
	DAG_C_32	26.8541	27.2186	26.6716	25.3643	24.1536	23.5952	26.7285	27.4986	26.9301	29.1438	29.5177	29.4522	33.6907	29.6215	32.6146	29.4906	32.4696	28.5663	23.7329	22.6434	24.0763	21.0368	19.1398	21.0228
	DAG_C_33	0.240345	0	0.35708	0.387591	0.15659	0.379261	0.353275	0.401493	0.336744	0.174029	0.148649	0	0.543076	0.559895	0	0.191134	0.326298	0.194071	0.409705	0	0.901945	0.488716	0	0.835662
	DAG_C_34	54.2841	54.3825	53.3374	56.7658	58.1039	58.4336	30.6698	30.2537	29.4212	36.5179	36.5093	36.1939	35.0155	34.2382	33.099	36.289	38.7852	32.7478	31.1238	30.4826	30.8333	28.745	28.2566	26.4169
	DAG_C_35	0.359291	0	0.377712	0.180484	0	0.178417	0.164539	0.152538	0	0	0	0	0	0	0	0	0.165288	0	0.42383	0	0	0.2072	0.224559	0.493344
	DAG_C_36	13.0153	13.3368	13.9753	13.5755	14.113	14.3256	10.012	9.9222	9.76496	9.58493	9.89037	9.34778	8.50235	9.29751	8.89617	10.2474	9.12965	10.3386	12.5436	12.4253	12.9468	11.891	12.6759	14.3177
	DAG_C_38	0	0	0	0	0	0	6.84729	6.48083	6.89872	1.82418	1.72658	1.75695	2.39814	2.97961	2.77568	1.7585	1.38747	2.42375	3.68892	4.23754	3.73636	5.36976	5.96112	3.37595
	DAG_C_40	0	0	0	0	0	0	7.96037	7.73721	8.31304	5.20996	4.72164	5.36768	5.06433	6.45535	5.53677	5.03761	3.72728	6.04264	7.5712	8.37795	7.40355	7.77229	8.18246	8.18744
	DAG_C_41	0	0	0	0	0	0	0.276328	0	0.259533	0	0.325576	0.359825	0	0	0	0	0.374371	0	0	0	0	1.49892	0	1.65819
	DAG_C_42	0.20751	0	0	0.162811	0.180323	0.200352	8.85244	8.49017	8.81331	8.0305	7.30758	8.24318	5.79866	7.8956	6.41379	7.41137	5.03024	8.47012	10.3999	11.0755	9.07011	10.7972	10.9131	10.3437
	DAG_C_44	0	0	0	0	0	0	2.93965	2.69134	2.86967	4.83056	5.04652	4.64226	1.44245	1.98252	1.58533	4.52063	3.14359	4.85436	2.60359	2.93884	2.41193	6.18276	7.57958	6.23679
	TAG_C_36	0	0	0	0	0	0	0	0	0	0	0	0	0	0	0	0.0668935	0.0651203	0	0.276067	0	0.375141	0	0	0.282488
	TAG_C_38	0	0	0.0472285	0	0	0	0.0761449	0	0.0720309	0	0	0	0	0.291836	0	0	0	0	0	0	0.465871	0	0	0
	TAG_C_40	0.113149	0.110225	0.125267	0.0733192	0.0706353	0.0650607	0.294939	0.370098	0.349026	0.155824	0.254637	0.167182	0.48364	0.421047	0.500454	0.104228	0.173918	0.286469	0.518328	0.395752	0.586009	0	0	0.412952
	TAG_C_42	1.53123	1.4389	1.54561	1.26744	1.1772	1.09768	1.45538	1.7836	1.71052	1.60814	1.69947	1.66665	2.14433	2.02003	2.41953	1.88106	1.73916	2.09013	1.91464	2.45027	2.32464	1.89081	1.5413	1.38775
	TAG_C_44	2.60958	2.63211	2.73288	2.292	2.10673	1.97857	2.66713	3.01259	3.10479	2.71554	2.88784	2.81072	3.7704	1.31516	1.40296	3.03692	2.75197	3.32544	1.46412	1.45699	1.77502	2.93862	3.2134	2.22008
	TAG_C_45	0	0	0	0	0	0	0	0	0.0488482	0	0	0	0	0	0	0	0	0	0	0	0	0	0	0.171005
	TAG_C_46	3.441	3.44703	3.33607	2.68114	2.32776	2.17093	4.64823	5.0282	5.1741	3.86854	4.02323	3.89991	6.31083	4.78844	6.88787	4.0184	4.05212	4.51459	5.16082	6.51003	6.42898	4.21147	4.50189	4.15448
	TAG_C_47	0	0	0	0.14856	0.13882	0.113677	0.302405	0.325581	0.340429	0.238924	0.222785	0.221157	0.44716	0.303246	0.364879	0.238461	0.222785	0.319738	0.304979	0	0	0.145781	0	0.561937
	TAG_C_48	19.7718	19.3158	18.8969	18.9556	17.4556	17.193	21.2379	22.0984	22.0395	21.4926	21.8155	21.6679	21.9048	20.8483	22.7737	21.4859	21.1717	21.7153	23.8722	20.9448	24.6545	21.4299	22.5665	32.5229
	TAG_C_49	0.186494	0.194196	0.20427	0.329733	0.346444	0.307307	0.395599	0.394128	0.375411	0.299624	0.280059	0.27566	0.327103	0.704987	0	0.327526	0.289009	0.438105	0.295881	0	0	0.142944	0	0.796654
	TAG_C_50	37.6312	37.2268	35.9649	38.418	37.7012	37.9029	24.6491	24.8088	23.9075	26.1601	26.5109	26.3318	27.6137	26.6035	25.8146	25.951	25.7246	24.2464	25.2941	27.5039	23.2255	26.4631	26.9432	20.0905
	TAG_C_51	0.193557	0.236203	0.271672	0.32094	0.346376	0.295779	0.295454	0.283832	0.280504	0.266481	0.238884	0.242206	0	0.28379	0	0.273888	0.241124	0.166356	0	0	0	0.142859	0	0.412413
	TAG_C_52	26.7378	27.1478	27.1297	27.528	28.3872	29.0428	14.4432	14.6287	14.592	16.6794	16.4125	16.3055	14.9279	16.6324	15.642	16.3374	16.494	14.9082	15.0018	15.7248	15.5776	16.7535	15.5564	13.347
	TAG_C_53	0.0918735	0.0816478	0.190765	0.11478	0.234911	0.238091	0.299056	0.249685	0.229957	0.280323	0.258299	0.265121	0	0	0	0.25482	0.226386	0.639284	0	0	0	0	0	0.861919
	TAG_C_54	5.96051	6.40658	7.51761	5.60833	6.56726	6.67923	10.7511	9.43824	9.89361	9.43036	8.9351	9.3195	7.20324	8.55626	8.53887	9.25394	9.47897	9.39648	12.6244	8.93991	13.23	9.35668	10.3204	14.4396
	TAG_C_55	0	0	0	0	0	0	0.146478	0.212737	0.0930716	0.158245	0.218093	0.121895	0	0	0	0.137394	0.12936	0	0	0	0	0	0	0.128024
	TAG_C_56	0.581905	0.64512	0.680651	0.670031	1.18098	1.09373	7.53364	7.11718	7.45837	5.81119	5.68909	5.99925	6.34403	6.34714	6.86945	5.85916	6.31894	6.55432	5.70256	6.32636	5.05796	6.15844	5.77676	3.37025
	TAG_C_57	0	0	0	0	0	0	0.190392	0.090525	0.170311	0.259295	0.231805	0.176524	0	0	0	0.25012	0.107939	0	0	0	0	0	0	0.0884259
	TAG_C_58	0.553103	0.561635	0.61224	0.760298	1.01761	0.94569	6.94482	6.64236	6.48058	5.70581	5.65456	5.71796	5.44949	7.14104	5.90981	5.6261	5.84951	6.05624	4.96727	6.11936	4.14015	5.59486	5.15818	2.76088
	TAG_C_59	0	0	0	0.0575701	0.0987688	0.0760653	0.108028	0.0930493	0.096776	0.277521	0	0.201516	0	0	0	0.270473	0.233718	0.219062	0	0	0	0.172608	0.196421	0.101615
	TAG_C_60	0.596783	0.556018	0.744176	0.774189	0.842577	0.799469	3.56107	3.42235	3.5827	4.59208	4.66728	4.60948	3.07339	3.7428	2.87592	4.62641	4.72971	5.12388	2.6027	3.62788	2.15866	4.59839	4.22552	1.8891
	CL_C_56	0	0	0	0	0	0	0	0	0	0	0	0	0	0	0	0	0	0.854663	0	0	0	0	0	0
	CL_C_58	0	0	0	0	0	0	0	1.1912	2.0006	2.39723	0	1.90081	0	0	0	2.77134	2.92073	4.54092	0	0	0	0	0	3.49911
	CL_C_60	4.46896	1.60721	2.07099	4.85962	4.97762	5.40443	5.63039	5.92194	6.18284	4.1925	0	3.41795	0	4.77764	0	3.91707	8.00267	8.75077	0	0	8.3507	0.573202	4.88771	3.79866
	CL_C_62	2.6347	2.68155	2.44585	0	2.69852	2.61839	4.08478	3.53102	3.8538	4.24801	2.41631	2.82202	0	0	0	3.05998	4.46514	3.86784	0	0	5.89054	0.315033	5.50841	5.39779
	CL_C_64	2.26358	4.99725	5.40727	8.00618	7.8311	7.63607	18.5134	22.0265	22.3107	21.1546	38.123	23.5522	0	19.9125	0	22.5838	21.651	23.815	31.3486	23.1381	33.2166	2.12715	33.3485	33.2047
	CL_C_66	20.4366	19.8053	18.6314	14.0975	12.5988	12.4547	26.8581	26.0452	25.6597	17.7885	0	19.2619	42.9052	20.686	39.9352	16.9927	17.9812	16.2723	0	0	0	90.9498	0	0
	CL_C_68	46.0727	47.3135	46.046	60.1829	60.9174	61.6634	30.5881	28.6554	26.6337	40.381	59.4607	40.5445	38.9522	35.7652	38.9568	40.7326	35.4243	32.3394	44.6091	55.5402	25.9564	4.93801	48.6723	45.7843
	CL_C_70	20.0526	19.1884	21.0433	10.3967	8.14708	8.66464	10.8991	9.41678	9.81391	7.06004	0	6.41465	18.1426	11.9678	21.1079	7.53542	7.02516	5.99402	24.0423	21.3217	18.2037	0.741816	7.5831	8.31538
	CL_C_72	4.07081	4.4068	4.35516	2.45698	2.82952	1.55831	3.42612	3.21197	3.54476	2.77808	0	2.08591	0	6.89084	0	2.40708	2.52978	3.56509	0	0	8.38207	0.355014	0	0
	EE_C_10	0.324084	0.2403	0.282805	0.158164	0.15455	0.166926	0	0	0	0.191548	0.170708	0.168482	0.352461	0.330124	0.515479	0.247742	0.227708	0.178462	0	0	0	0	0	0
	EE_C_12	0.46347	0.519916	0.391868	0.324614	0.319337	0.259273	0.518161	0.588136	0.506418	0.444764	0.407989	0.426227	0.804303	0.766168	0.943801	0.554777	0.547931	0.492941	0.621024	0	1.02406	0.59462	0	0
	EE_C_14	0.592031	0.902082	0.701675	0.533199	0.531202	0.504634	1.48752	1.73991	1.69516	0.951293	0.96717	1.00844	2.85561	2.4519	3.19109	1.13468	1.37235	1.12099	2.90134	2.84002	3.96286	0.73431	1.18743	1.29541
	EE_C_15	0	0	0	0.127815	0.135935	0	0	0	0.231933	0.191337	0.168272	0.167643	0	0.292186	0	0.199902	0.173174	0.190208	0	0	0	0	0	0
	EE_C_16	49.2636	48.159	45.7152	45.3532	47.3297	46.4831	62.6786	64.5823	64.4778	58.4015	59.9086	61.1797	67.6659	60.7299	66.2632	59.1411	59.2607	60.4694	62.9021	67.3363	61.0221	65.7458	66.1803	63.7986
	EE_C_17	0	0.257214	6.22665	7.99507	0.156206	0.214763	3.52505	0.314144	3.30315	4.83643	4.66691	4.86803	0	5.31528	0	4.9111	4.24924	3.98553	6.84236	0	0	0	0	0
	EE_C_18	49.3568	48.8565	46.5063	44.4718	49.8758	51.0209	26.834	27.1636	25.1163	30.1075	28.8309	26.8574	24.1384	23.6755	22.4892	28.4256	28.6925	28.2924	23.3933	26.1149	29.5363	29.7081	29.1816	29.5255
	EE_C_19	0	0.688124	0.175495	0.643973	0.853598	0.859998	0	0.558938	0	0.846579	0.898682	0.882482	0	1.45758	1.57599	0.964415	0.900295	0	0	0	0	0	0	0
	EE_C_20	0	0.376849	0	0.392235	0.643665	0.490336	4.40997	4.60442	4.29635	3.59029	3.4919	3.98744	4.18342	4.33583	5.02121	3.92617	3.97504	4.18644	3.33991	3.70878	4.4547	3.21725	3.4507	4.07679
	EE_C_21	0	0	0	0	0	0	0	0	0	0	0	0	0	0	0	0	0.168002	0	0	0	0	0	0	0
	EE_C_22	0	0	0	0	0	0	0.546687	0.448476	0.372827	0.438752	0.488891	0.454194	0	0.645561	0	0.494506	0.433097	1.08365	0	0	0	0	0	1.30372
	Erg_C_28	100	100	100	100	100	100	100	100	100	100	100	100	100	100	100	100	100	100	100	100	100	100	100	100
